# Supplementary material for: Effectiveness of shengxuexiaoban capsules combined with glucocorticoid therapy for immune thrombocytopenia: A meta-analysis
Source: PLoS One. 2022 Sep 30;17(9):e0275122. doi: 10.1371/journal.pone.0275122 (PMC9524648; doi:10.1371/journal.pone.0275122)
Supplement: S1 Table — (XLSX) [file pone.0275122.s003.xlsx]

## Sheet: Sheet1
Table1 Characteristics of randomized controlled trials of shengxuexiaoban capsules in combination with glucocorticoid for ITP
Study ID	Sample size	Experimental group measures	Control group measures	Observation time	Outcomes
	(Experimental/Control )
li2018	15/15	Prednisone+Shengxuexiaoban Capsules	Prednisone	3 months	(1) (4) (5)
hu2016	15/15	Prednisone+Shengxuexiaoban Capsules	Prednisone	12 months	(1) (3)
cai2019	30/30	Prednisone+Shengxuexiaoban Capsules	Prednisone	3 months	(1)
yuan2015	40/40	Prednisone+Shengxuexiaoban Capsules	Prednisone	6 months	(1) (5)
yu2019	35/30	Prednisone+Shengxuexiaoban Capsules	Prednisone	3 months	(1) (3)
du2014	10/10	Prednisone+Shengxuexiaoban Capsules	Prednisone	12 months	(1) (3)
xiang2015	30/30	Prednisone+Shengxuexiaoban Capsules	Prednisone	3 months	(1)(3)
wang2009	31/31	Prednisone+Shengxuexiaoban Capsules	Prednisone	3 months	(1) (5)
wang2012	43/42	Prednisone+Shengxuexiaoban Capsules	Prednisone	24 months	(1) (2) (5)
chen2019	43/42	Prednisone+Shengxuexiaoban Capsules	Prednisone	12 months	(1) (2)
sun2014	20/20	Prednisone+Shengxuexiaoban Capsules	Prednisone	16 weeks	(1) (4) (5)
wang2008	30/30	Prednisone+Shengxuexiaoban Capsules	Prednisone	3-6months	(1) (2) (3) (5)
chen2012	23/23	Prednisone+Shengxuexiaoban Capsules	Prednisone	12months	(1) (3)
yang2016	22/26	Prednisone+Shengxuexiaoban Capsules	Prednisone	18months	(1) (2) (5)
zhang2011	32/32	Prednisone+Shengxuexiaoban Capsules	Prednisone	10-24months	(1) (2) (3) (5)
liang2007	40/30	Prednisone+Shengxuexiaoban Capsules	Prednisone	6months	(1) (2) (3)
song2010	24/24	Prednisone+Shengxuexiaoban Capsules	Prednisone	3months-1year	(1) (3) (5)
xu2014	30/30	Prednisone+Shengxuexiaoban Capsules	Prednisone	3months	(1) (5)
zhang2015	55/55	Prednisone+Shengxuexiaoban Capsules	Prednisone	90days	(1) (4) (5)
li2016	40/40	Prednisone+Shengxuexiaoban Capsules	Prednisone	Not Given	(1) (3)
han2008	35/35	Prednisone+Shengxuexiaoban Capsules	Prednisone	Not Given	(1) (3) (5)
liu2004	23/15	Prednisone+Shengxuexiaoban Capsules	Prednisone	2weeks	(1) (4) (5)
wang2006	50/50	Prednisone+Shengxuexiaoban Capsules	Prednisone	Not Given	(1) (5)
he2015	33/33	Prednisone+Shengxuexiaoban Capsules	Prednisone	Not Given	(1)
ma2004	40/40	Prednisone+Shengxuexiaoban Capsules	Prednisone	16 weeks	(1) (4) (5)
liang2011	18/17	Prednisone+Shengxuexiaoban Capsules	Prednisone	16 weeks	(1) (3) (5)
jiang2021	38/38	Prednisone+Shengxuexiaoban Capsules	Prednisone	7months	(1) (2)

## Sheet: Sheet2
Detailed Data
Effective Rate
study	event	nevent	cevent	cnevent
li2018	14	1	9	6
hu2016	14	1	11	4
cai2019	29	1	21	9
yuan2015	38	2	32	8
yu2019	30	5	22	8
du2014	9	1	7	3
xiang2015	28	2	21	9
wang2009	28	3	25	6
wang2012	40	3	32	10
chen2019	41	2	34	8
sun2014	19	1	18	2
wang2008	27	3	20	10
chen2012	21	2	15	8
yang2016	16	6	21	5
zhang2011	28	4	21	11
liang2007	35	5	19	11
song2010	22	2	15	9
xu2014	28	2	23	7
zhang2015	52	3	44	11
li2016	37	2	31	9
han2008	32	3	27	8
liu2004	22	1	14	1
wang2006	46	4	38	12
liang2011	17	1	15	2
ma2004	37	3	38	2
he2015	32	1	28	5
jiang2021	37	1	31	7
Recurrence Rate
study	event	nevent	cevent	cnevent
wang2008	8	19	12	8
yang2016	6	10	14	7
zhang2011	8	20	13	8
liang2007	9	26	12	7
wang2012	8	35	17	25
chen2019	8	33	17	17
jiang2021	6	32	15	23
Changes in Number of Platelets
study	mean	sd	toal	mean	SD	toal
yu2019	111	21	35	72	15	30
du2014	72.81	16.35	10	48.12	14.76	10
hu2016	72.81	16.33	15	48.14	14.72	15
wang2008	97.2	21.5	30	68.6	32.4	30
chen2012	70.32	16.56	23	48.98	13.49	23
zhang2011	73.31	21.28	32	58.55	19.3	32
liang2007	97.2	20.5	40	68.6	31.1	30
song2010	96.4	25.9	24	62.7	28.2	24
li2016	96.6	25.7	40	62.6	28.3	40
han2008	126.9	61.7	35	94.6	70.3	35
liang2011	98.45	21.59	18	95.32	24.87	17
xiang2015	134	73	30	91	59	30
Recovery Time of Platelets (≥ 100×109)
study	mean	sd	toal	mean	SD	toal
li2018	23.44	5.33	15	35.83	3.56	15
sun2014	23.4	5.4	20	35.3	3.4	20
zhang2015	23.44	5.55	55	35.83	3.51	55
liu2004	49	21.7	23	60	20.6	15
Ma2004	23.4	5.4	40	35.3	3.4	40
Adverse Reactions
study	event	nevent	cevent	cnevent
han2008	0	35	0	35
li2018	0	15	0	15
sun2014	0	20	0	20
zhang2015	0	55	0	55
song2010	12	24	12	24
wang2009	9	31	18	31
yuan2015	11	40	13	40
xu2014	10	30	22	30
zhang2011	0	32	34	32
